# Supplementary material for: Serelaxin as a potential treatment for renal dysfunction in cirrhosis: Preclinical evaluation and results of a randomized phase 2 trial
Source: PLoS Med. 2017 Feb 28;14(2):e1002248. doi: 10.1371/journal.pmed.1002248 (PMC5330452; doi:10.1371/journal.pmed.1002248)
Supplement: S1 Appendix — (XLSX) [file pmed.1002248.s001.xlsx]

## Sheet: Fig 1
CCL4						BDL
CCL4 RBF measurements						BDL RBF
	OO	8	16			Sham	2	3	4
	5.2343	9.7995	2.12			3.5	1.8525	1.12	0.935
	9.3431	7.5521	1.84			6.16	1.975	1.645	2.2
	8.3993	9.2677	2.5			11.5	1.089	2.5	1.62
	4.0752	4.7673	2.95			3.59	2.78	1.23	2.5
	10.3796	3.9378	1.71			7.6		1.41	0.229
	6.1934	4.2144	2.83
		4.3573	2.08
			3.4
CCL4 PP						BDL PP
	OO	8	16			Sham	2	3	4
	9.3	10.6	12.687			6.73	14.5	17.55	15.5
	10.5	10.3	11.32			6.6	16.3	16.1	17
	10.1	13.9	10.14			2.81	8.7	15.8	11.98
	7.6	11.6	10.85			5.8	8.5	16.31
	8.1	12.4	10.28			3.9
	7.8	16.5	8.279
	7.98	14.5	6.99
	5.64
	5
	5.1
	3.9
CCL4 GFR						BDl GFR
	OO	8	16			Sham	2	3	4
	3.89122	2.01854	0.77143			2.12247	0.285815	1.22579	0.815279
	1.35261	2.20873	1.06057			2.56767	1.7115	0.0810753	0.196474
	1.92485	1.08058	0.09776			1.78713	1.22316	1.02039	1.92603
	1.63418	0.752983	0.4307			2.89079	1.29038	2.09949	0.22172
	3.27847	0.2936	0.49881			2.69365		1.05404	0.22326
	2.4263	2.29442	0.92919					0.76654
								0.689753
								0.0298859

## Sheet:  Fig S1
CCL4					BDL
Serum ALT					ATN Score
OO	8	16			Sham	3	4
62	188	2200.*			0	5	2
49	39	2090.*			0	4	5
58	124	440			0	2	5
61	76	85			1	3	2
47	59	216			0	0
	61	137				2
	166	776
	69	148			BDL
	274	174			ALP
	236				Sham	2	3	4
					160	462	522	425
CCL4					155	526	235	399
Serum Albumin					287	671	492	340
OO	8	16			228	733	273	424
32	20	25			210		337	452
30	18	20
28	25	23
28	19	20
28	24	22
	28
	28				BDL
	16				Serum Albumin
	25				Sham	2	3	4
	35				27.5	24.4	16.9	21.4
					24.8	22.8	26	21.7
CCL4					26.2	25.2	19	23.1
CPA%					23.9	23	27.4	22.1
OO	8	16			30.2		13.3	9.6
0.603525	1.95124	2.14486						23
0.257981	7.68826*	7.407793*
0.64509	0.912979	1.99571			BDL
0.388495	1.97519	2.07206			CPA%
	2.31138	4.04849			Sham	2	3	4
	2.74316				0.23	0.37	1.71	2.65
	2.37427				0.22	1.07	2.89	5.15
	3.481272*				0.54	0.06	2.65	1.97
					0.43		0.83	3.18
* these samples were excluded from the data due to being outliers

## Sheet: Fig 2
RA: CCL4 versus OO/N ACH
Ach	CCl4								OO/Age matched controls
1e-09	101.256	102.345	103.234	102.763	101.146	100.023	99.5738	98.4783	101.963	102.112	103.326	102.964	101.647	101.843	101.648	100.565	99.2375	101.65
3e-09	105.923	111.765	100.92	101.354	96.713	100.527	99.5811	102.526	101.476	102.328	99.6878	100.349	100	100.61	99.43	100.92	99.32	101.108
1e-08	103.949	111.275	98.5292	98.7351	97.3391	101.584	97.4866	100.365	101.847	101.891	101.041	101.328	98.2456	99.63	101.8	99.83	98.84	98.4753
3e-08	97.0383	114.706	99.7238	97.1113	97.1826	99.6486	94.6591	97.8391	87.8105	102.619	100	100.908	94.7368	78.44	86.8	99.05	99.44	95.981
1e-07	97.0383	110.784	95.4965	98.645	76.8349	97.5346	94.4496	93.523	27.7969	97.2355	95.5255	100.489	61.4035	72.83	8.05	93.15	94.35	75.0587
3e-07	80.2553	95.5882	79.3176	94.3127	38.3306	92.9552	91.6221	73.3565	10.071	76.4293	79.1883	96.4368	20.614	60.43	0	73.07	71.46	38.8939
1e-06	57.5488	82.8431	52.0174	69.7569	21.2698	86.7888	85.8623	54.6268	27.7969	31.3248	45.4735	80.577	10.9649	49.89	0	70.5	43.55	26.9772
3e-06	41.753	82.3529	47.5139	49.4447	17.2003	77.8057	79.893	52.4659	44.4179	16.9204	32.5702	65.4159	24.1228	23.28	0	39.99	34.75	27.394
1e-05	39.7786	84.8039	54.6828	36.445	18.1394	69.3496	78.008	49.9458	45.1545	12.2645	39.8543	59.5471	47.3684	17.84	0	35.87	44.85	33.6288
3e-05	35.8296	89.2157	52.4773	34.8198	17.6698	66.53	78.741	50.6642	37.2138	20.7034	62.0187	61.4335	52.4123	20.32	0	35.42	50.52	37.6456
RA: DRC to PE
PE	CCl4								OO/Age matched normals
1e-09	2.56525	7.44681	0.164868	0	0	0	0	0	0	0.0963152	0.209059	0.650401	0	0.466498	0	0	0
3e-09	1.51	16.7553	0	0	0	0	0	0	0	0	0.139373	0.77799	0	1.98513	0	0	0
1e-08	5.0275	23.9362	0.392585	0	0	0	0	0	2.85748	1.28831	0.278746	1.7987	0	0.520252	0	0	0
3e-08	14.8765	36.1702	1.87457	0	0	0	2.76716	0	4.21503	3.52329	0.348432	4.30796	0	19.2745	0	0	0
1e-07	16.987	49.2021	13.3852	0.103697	6.92031	0	20.5324	0.762659	21.4954	8.73824	2.36934	16.429	0.993378	45.6454	58.525	4.25358	4.40983
3e-07	23.3185	60.9042	41.7625	17.7322	22.6617	0	52.8111	21.852	48.6514	36.452	22.0209	50.4953	10.596	72.7504	83.6529	28.7063	38.8658
1e-06	40.906	78.4574	74.4719	73.0678	59.962	12.0828	87.7864	63.4055	64.8213	55.8219	63.9721	81.7973	37.6159	92.6285	85.701	74.4586	84.9886
3e-06	46.534	96.2766	102.621	108.447	97.8612	66.9767	117.765	98.1375	79.3243	61.3348	83.8328	98.5965	77.6821	123.564	100.001	106.669	98.2119
1e-05	56.383	110.904	123.364	135.809	116.597	135.488	129.186	116.746	91.1744	66.1773	90.7317	111.611	102.649	120.496	132.183	106.67	107.078
3e-05	58.1418	109.043	128.549	141.195	120.618	150.713	129.503	117.364	96.2348	66.2518	92.6829	116.076	108.212	121.877	139.121	106.668	106.378
RA: CCL4 vs OO SNP
SNP	CCl4								OO/Age matched controls
1e-09	98.1245	97.7648	101.453	100.564	99.3672	98.8463	97.7834	97.2231	99.8945	100.522	99.6789	97.6483	98.8954	97.4739
3e-09	95.6614	94.8649	100.161	100.311	98.2406	94.6362	92.8846	92.9263	98.8769	100.189	98.338	95.0989	95.9006	95.701
1e-08	84.8148	82.7027	98.2293	94.882	90.9324	91.1427	78.7527	72.0583	95.6833	95.0864	94.1828	87.0121	90.9317	89.1947
3e-08	68.9066	51.6216	91.8734	77.9015	69.549	63.4529	61.7548	53.3072	91.3665	83.8419	84.0259	57.7894	77.2671	72.4642
1e-07	33.4745	30.8108	83.9086	59.9904	40.722	29.4	44.8557	31.0221	62.7898	46.7066	50.5078	24.5846	58.5093	57.5917
3e-07	10.3352	23.7838	68.7829	28.4331	21.6393	18.9213	33.7873	16.1635	40.7745	28.3752	27.5162	15.2726	37.764	34.1231
1e-06	0.934851	15.4054	51.5647	24.7109	17.3085	16.5515	27.9567	9.79557	24.112	21.0049	20.5909	13.1896	30.6832	24.1308
3e-06	0	12.973	49.2317	23.1604	12.301	13.1843	24.1025	4.84458	19.7095	18.737	19.8523	12.6995	26.087	16.8114
1e-05	0	11.8919	44.7252	21.454	8.91754	11.8117	22.5213	3.42761	14.0111	18.4536	18.1902	9.88137	21.9876	13.675
3e-05	0	11.8919	42.2315	21.454	7.15815	10.066	19.5566	0.952114	9.34993	14.8629	15.4201	14.5987	20.1242	13.3255
RA bdl versus n Ach
ACh	BDL						Sham controls
1e-09	99.84	99.63	101.25	99.78	101.01	104.23	100.51	99.76	100.92	101.05	99.87	103.23	99.98	102.21
3e-09	99.37	98.87	100.11	98.09	100.81	106.299	100.61	99.43	100.92	99.32	97.8543	102.123	98.6407	102.713
1e-08	101.92	99.19	99.16	95.65	101.215	107.559	99.63	101.8	99.83	98.84	92.3734	95.3767	100	102.526
3e-08	94.89	97.73	99.16	93.52	104.055	113.629	78.44	86.8	99.05	99.44	92.0148	100.25	99.4899	98.1302
1e-07	103.84	92.7	92.98	89.55	84.4882	42.6175	72.83	8.05	93.15	94.35	72.3506	93.2537	90.143	88.3081
3e-07	100.64	83.62	83.24	78.04	88.1377	57.2786	60.43	0	73.07	71.46	40.5312	84.7579	71.2755	67.5401
1e-06	97.45	69.51	73.7	61.57	27.5151	14.4404	49.89	0	70.5	43.55	26.9437	43.6551	43.061	39.1034
3e-06	102.56	58.48	61.97	53.11	25.3873	11.0054	23.28	0	39.99	34.75	33.3808	31.5366	37.792	34.7997
1e-05	101.28	48.42	63.44	54.48	39.1732	16.8472	17.84	0	35.87	44.85	40.6488	34.2846	34.0532	40.7867
3e-05	99.37	45.34	71.19	59.06	49.0066	31.5064	20.32	0	35.42	50.52	39.1007	46.0277	39.1513	50.9834
RA bdl versus n SNP
SNP	Cirrhosis						Sham controls
1e-09	99.22	99.46	97.98	98.99	96.46	101.78	99.76	110.12	99.43	98.87	96.34	101.01
3e-09	98.9575	99.2256	93.8123	96.3186	88.8525	90.875	59.6349	118.858	92.5249	87.6216	74.2331	96.7098
1e-08	95.8302	98.4511	91.5057	96.2381	74.6889	56.2216	19.9425	128.654	83.0114	64.8285	37.4741	86.1845
3e-08	83.2958	86.5227	76.1939	85.194	60.7093	81.2195	7.20095	138.41	60.0034	49.8901	21.7195	68.6191
1e-07	56.6675	43.6114	43.8935	56.9434	32.3834	58.9986	5.57424	141.416	35.2476	37.5118	11.5448	42.7637
3e-07	23.7762	20.2197	23.4426	32.8548	20.5057	27.6529	4.35726	88.7251	24.9583	26.4994	9.24737	28.0267
1e-06	7.06363	12.7845	17.1494	18.3697	18.4038	26.7286	3.80382	10.4628	18.2589	20.6943	6.29241	23.8162
3e-06	1.84305	7.36342	12.5362	13.9674	16.394	29.2404	3.59589	7.31687	17.3858	20.5237	5.63749	26.251
1e-05	0	4.10976	6.34851	10.1263	14.8399	23.2883	3.21979	6.90423	12.8222	18.3035	4.97996	24.5403
3e-05	0	0	0.264661	4.04438	11.8252	14.2959	3.02409	6.25557	10.5907	17.7072	4.48747	25.4618
RA bdl versus n PE
PE	BDL						Sham controls
1e-09	0	0.196448	0.0641586	0.227859	0	0	0.466498	0	0	0	0.151137	0.538113	0
3e-09	0	0.581157	17.1051	0	0	0	1.98513	0	0	0	0	0.078054	0
1e-08	0	0.196448	30.9828	0.138446	0	0	0.520252	0	0	0	0.151137	0.192839	0
3e-08	0	0.32332	49.3633	1.31235	1.13552	0	19.2745	0	0	0.00774197	1.82989	0.652899	0
1e-07	0	31.2004	77.9683	24.6968	5.28603	0.977934	45.6454	58.525	4.25358	4.7737	6.33647	3.75945	0.242307
3e-07	2.3767	62.4621	99.757	65.3279	32.0639	23.24	72.7504	83.6529	28.7063	28.3139	22.4623	12.7329	10.0734
1e-06	26.8924	89.4942	114.972	102.619	69.3642	88.565	92.6285	85.701	74.4586	93.8714	86.613	39.7129	40.0892
3e-06	77.6412	103.587	127.51	124.108	94.0953	118.065	123.564	100.001	106.669	126.36	119.439	70.0291	78.2033
1e-05	115.483	111.146	133.961	134.943	108.068	127.067	120.496	132.183	106.67	138.713	139.454	99.3673	106.486
3e-05	129.674	110.635	132.987	136.929	111.401	127.675	121.877	139.121	106.668	142.993	143.979	105.465	111.724
NOS activity			NOS activity
OO	CCl4		Sham	BDL
179	1.66		74.4	17.6
3	0.79		119.2	31.6
190	2.34		37.7	33
26	3.21		73.8	66.9
76.92			262.8*	22
143.59			72.3	66.1
71.79			59.8
107.69
			* these samples were excluded from the data due to outlying result

## Sheet: Fig S2
Seg A: CCL4 versus OO/N ACH
ACh	CCl4 segmental												OO/Age matched normals
1e-09	99.99	99.01	100.65	101.11	102.01	99.98	98.76	99.34	100.69	101.02	98.54	98.44	101.93	102.11	103.34	99.99	98.76	100.22	98.99	98.76	103.26	102.44	101.27
3e-09	97.9404	100.943	99.31	100	93.8383	98.9827	97.5562	99.4513	100.688	97.9435	98.4056	99.503	101.476	104.025	101.538	101.283	101.172	98.27	88.79	97.29	98.4858	97.4721	96.1178
1e-08	97.5285	89.6226	97.68	97.7199	94.1626	98.3098	96.6397	100.553	100.787	101.542	96.2313	78.0767	101.847	94.6331	98.4615	99.7862	99.2188	95.52	90.21	91.83	96.574	94.0691	93.4981
3e-08	98.3523	90.566	98.71	97.3402	94.4869	98.3098	90.2247	100.553	99.1149	100.171	94.9267	100	87.8105	100	96.9231	100.962	100	93.06	14.49	53.44	96.1751	92.1246	89.1298
1e-07	94.4391	89.6226	89.26	92.0166	90.271	94.5958	90.8356	98.3496	90.5595	97.9435	93.3323	92.5292	27.7969	91.9496	90.7692	96.1519	97.2656	56.08	7.44	8.71	90.437	91.5412	82.1433
3e-07	76.1086	73.5849	70.63	78.9619	88.0008	77.0266	85.0315	94.7678	73.1535	90.9172	92.1727	95.0142	10.071	54.381	78.4615	79.7976	85.1562	31.8	2.14	2.73	74.5791	86.291	73.9906
1e-06	69.5179	53.7736	42.46	59.3174	80.8662	55.7487	79.5329	84.0225	59.1893	87.3183	85.6499	87.0464	27.7969	6.07847	69.2308	55.3195	64.8438	19.91	0.78	3.41	57.8455	74.7209	60.2103
3e-06	60.4556	58.4906	37.48	42.7163	46.8146	47.3033	70.9795	77.6885	52.7973	83.5481	82.8958	79.5677	44.4179	0	49.2308	49.2267	56.25	14.73	2.21	8.86	55.6138	61.6925	52.834
1e-05	58.396	45.283	42.63	35.1106	44.5445	43.9229	68.2302	75.2085	50.8305	79.7779	80.5766	73.0909	45.1545	0	52.3077	49.9749	52.3438	13.9	17.29	50.1	65.0174	76.6655	63.316
3e-05	57.5722	55.6604	42.46	33.5898	41.6257	40.548	68.8412	75.7616	53.0923	79.9492	81.1564	66.6141	37.2138	0	52.3077	49.0129	51.9531	15.18	34.88	71.69	66.6106	77.735	62.5396
IL: CCL4 versus OO/N ACH
ACh	CCl4							OO/Age matched normals
1e-09	105.54	97.66	98.48	101.45	99.22	99.76	98.28	99.11	115.48	98.34	99.98	101.49
3e-09	107.692	93.1997	96.3021	101.444	98.9827	98.821	94.1417	95.2661	120.833	97.69	99.66	98.06
1e-08	97.4359	89.1238	90.1127	103.61	98.3098	95.726	92.883	83.4314	120.833	90.83	98.47	95.94
3e-08	84.6154	91.8483	83.943	100	98.3098	91.452	90.3722	60.9455	108.333	85.89	90.48	67.01
1e-07	87.1795	79.599	90.1127	99.2781	94.5958	86.4411	90.794	0	95.8333	22.83	77.38	66.27
3e-07	79.4872	76.8745	87.6409	89.8931	77.0266	71.8505	80.7445	0	91.6667	5.33	65.14	53.63
1e-06	61.5385	60.5493	93.8303	59.5724	55.7487	63.5972	73.6275	0	58.3333	2.83	57.82	41.91
3e-06	69.2308	59.1979	87.6409	28.5297	47.3033	58.4389	70.695	0	58.3333	7.4	62.76	19.5
1e-05	84.6154	60.5493	87.6409	27.8078	43.9229	60.3548	66.0953	0	54.1667	8.2	71.6	1.6
3e-05	112.82	55.1221	90.1127	29.9735	40.548	60.9444	71.1168	0	58.3333	14.33	71.77	24.24
Seg a bdl versus n AcH
ACh	BDL						Sham
1e-09	101.5	101.03	101.12	101.33	100.21	99.96	99.23	101.55	99.97	98.22	100.47	101.22	100.59
3e-09	100.35	101.02	101.11	101.21	100	98.3059	98.27	88.79	97.29	97.7175	96.9405	97.4544	100
1e-08	101.38	101.7	98.88	102.42	97.8375	96.7064	95.52	90.21	91.83	96.1427	96.7049	97.6049	99.8697
3e-08	91.21	101.7	98.88	97.58	96.7577	98.6826	93.06	14.49	53.44	93.1524	92.2335	94.7605	97.5001
1e-07	101.38	99.49	96.65	106.03	93.0229	93.6004	56.08	7.44	8.71	93.5452	83.5243	79.0372	86.3094
3e-07	99.31	99.49	95.91	95.18	92.4342	86.9188	31.8	2.14	2.73	90.1609	60.4603	54.0276	57.2119
1e-06	94.83	95.92	89.96	78.29	57.9467	71.5778	19.91	0.78	3.41	81.7397	46.3392	36.2081	27.3266
3e-06	80.69	96.26	87.73	95.18	52.7402	71.2011	14.73	2.21	8.86	78.9853	46.8104	37.8573	22.4549
1e-05	73.45	94.23	85.5	90.35	67.3791	69.3195	13.9	17.29	50.1	80.4798	54.4582	41.45	31.9356
3e-05	72.07	97.62	85.12	85.53	75.2392	80.7067	15.18	34.88	71.69	80.9529	60.8128	43.6968	37.4648
ILa bdl versus n ACH
Ach	Cirrhosis						Normal/Shams
1e-09	100.5	99.6	98.7	99.7	99.6	110	99.8	99.8	100.5	102	101.5	99.9
3e-09	100	97.31	95.17	97.5559	98.8396	113.422	97.69	99.66	98.06	101.214	97.5559	97.7211
1e-08	91.99	94.08	101.2	90.2106	98.2587	113.422	90.83	98.47	95.94	93.5987	90.2106	100
3e-08	97.34	87.62	91.54	80.4342	97.5124	107.449	85.89	90.48	67.01	95.3641	80.4342	96.2973
1e-07	97.34	80.09	83.1	76.365	94.6926	111.947	22.83	77.38	66.27	81.3454	76.365	83.206
3e-07	98.67	59.64	86.73	72.2829	94.6926	104.474	5.33	65.14	53.63	71.5226	72.2829	58.4425
1e-06	94.65	46.2	65	64.9506	80.095	108.948	2.83	57.82	41.91	48.7829	64.9506	46.4883
3e-06	94.65	38.12	69.81	64.1446	72.4641	97.0014	7.4	62.76	19.5	55.2968	64.1446	41.0799
1e-05	90.66	38.66	48.08	62.5065	68.8147	105.973	8.2	71.6	1.6	61.809	62.5065	39.6561
3e-05	96.01	38.66	42.05	64.9506	68.4005	111.947	14.33	71.77	24.24	60.7054	64.9506	44.778
EF testing in normals
ACh	Control											L-NAME					Indomethacin						Apamin + Charybdotoxin
1e-09	99.34	100.84	99.86	98.23	99.78	99.96	98.28	100.56	99.89	98.8	99.23	98.56	99.23	97.89	96.789	98.6	97.94	99.87	95.789	99.56	97.56	101.3	99.8	99.99	97.78	98.88	100.5	101.5
3e-09	98.2888	100.179	98.7663	96.0074	98.27	88.79	97.29	99.8306	98.4858	97.4721	96.1178	96.0378	98.1969	95.7617	95.0957	97.8953	95.5562	95.5791	88.9028	92.302	87.2417	98.6182	97.8784	99.831	96.8632	96.7075	96.8395	97.5136
1e-08	96.832	100.629	97.0237	92.1267	95.52	90.21	91.83	95.1532	96.574	94.0691	93.4981	93.561	96.0662	92.5577	91.4931	95.2372	94.1894	89.4342	81.2328	93.5166	64.9655	95.857	96.7408	98.738	91.9828	95.1183	95.7079	95.8471
3e-08	95.4381	101.439	95.9352	91.5084	93.06	14.49	53.44	95.1532	96.1751	92.1246	89.1298	90.5901	95.6565	89.7669	88.7892	88.5935	87.9243	87.6018	79.1128	87.2367	49.0176	91.8705	95.0738	97.9817	93.8988	95.5726	95.0305	90.8742
1e-07	91.3831	93.7059	67.3308	87.6277	56.08	7.44	8.71	71.5153	90.437	91.5412	82.1433	89.9946	94.0987	90.284	90.6917	87.0441	47.3666	85.9844	63.2813	82.3718	37.8668	90.1829	92.9521	96.5507	91.1096	95.1183	90.9654	87.5546
3e-07	77.7622	68.707	29.8684	72.4427	31.8	2.14	2.73	44.6444	74.5791	86.291	73.9906	88.0135	95.0003	88.5259	88.8896	84.6081	25.0383	75.5268	34.3973	73.2556	47.4356	88.4954	83.3293	95.962	80.3031	88.079	85.5454	81.7484
1e-06	59.4528	42.6314	34.8788	47.978	19.91	0.78	3.41	32.0605	57.8455	74.7209	60.2103	88.9051	96.639	88.63	91.9934	85.8261	18.4302	63.8833	22.3198	61.9072	49.0176	85.7342	72.6451	89.7379	66.1847	82.2904	77.4118	82.5817
3e-06	64.1414	39.4836	57.3111	43.9854	14.73	2.21	8.86	40.8179	55.6138	61.6925	52.834	89.2028	94.2631	94.6248	94.6958	91.1406	21.8483	61.4029	15.4681	49.3475	45.828	78.5267	73.403	84.5238	63.743	78.5436	72.8963	87.5546
1e-05	70.7298	46.228	65.7334	52.5339	13.9	17.29	50.1	59.6957	65.0174	76.6655	63.316	90.986	100.984	96.2789	97.2977	89.4802	20.5946	58.9243	18.2417	49.1439	31.5131	74.8435	74.161	80.9069	61.6518	78.8857	71.7648	84.2349
3e-05	72.1876	46.3175	65.2978	62.8823	15.18	34.88	71.69	65.4774	66.6106	77.735	62.5396	94.0566	101.394	97.8288	100.301	90.254	25.949	65.6073	18.5685	48.3331	42.6639	71.9306	74.6156	82.1688	61.3042	78.7717	74.2513	85.0681
EF testing in cirrhosis
ACh	CCl4					CCl4 + LNAME				CCl4 + Indomethacin					CCl4 + Apamin + Charybdotoxin
1e-09	101.1	99.99	102.12	100.53	98.78	100.57	98.08	99.96	98.62	99.99	100.35	99.98	100.51	99.87	99.97	99.85	98.59	99.99	100.87
3e-09	98.7148	98.7256	101.189	99.4717	94.5483	99.2368	94.5178	99.6554	94.5522	97.9645	100	98.5643	100.375	92.7172	99.1662	99.0137	97.627	99.5873	98.0069
1e-08	98.4584	99.3252	102.066	99.2076	97.8359	98.7465	93.1481	98.7082	63.1125	93.29	89.5421	99.139	100.688	86.0772	97.4987	98.0268	95.6863	98.514	98.406
3e-08	97.8581	97.7497	102.629	87.5065	100.173	96.8938	88.6047	97.846	55.8495	86.1291	88.2733	98.0617	92.3672	54.6436	88.3285	96.9647	97.9508	89.0196	97.8732
1e-07	88.8621	55.0721	102.191	49.5848	95.3263	97.8202	91.128	96.8987	86.0957	47.6074	21.4011	88.8692	73.4743	18.391	57.0265	90.5137	97.088	75.0664	98.406
3e-07	68.3011	43.0718	97.3091	37.5311	52.5766	96.7307	90.9844	99.2243	47.808	24.7661	12.5253	62.1527	55.2685	14.5349	39.9736	77.8025	91.3726	60.6597	97.3426
1e-06	46.4549	44.4215	83.7876	44.1291	25.0584	97.3299	94.4466	100.518	41.8931	17.9816	4.60473	38.7404	49.3253	18.3372	49.5226	70.2137	81.669	55.9122	88.171
3e-06	39.0878	54.2479	77.0904	42.6341	35.0967	99.4548	108.439	99.2243	27.0036	17.3023	3.33603	29.8352	50.3885	28.2971	54.2977	64.2182	77.0333	56.7791	82.1917
1e-05	48.1685	52.0717	76.2767	57.415	43.145	108.772	111.611	103.534	57.0431	20.8455	1.75394	29.62	45.3837	34.9909	59.1491	63.0799	81.4537	55.5819	83.3868
3e-05	54.3377	51.9224	77.0274	52.1363	58.4608	116.293	111.107	102.327	94.4488	24.3886	3.33603	31.271	45.3837	41.4704	62.6354	63.0041	82.8555	54.2606	85.7789

## Sheet: Fig 3
RXFP mRNA: CCL4			RBF			GFR			MAP
	OO	CCl4		CCl4 + Vehicle	CCl4 + Serelaxin		CCl4 + Vehicle	CCL4 + Serelaxin		CCl4 + Vehicle	CCl4 + Serelaxin
	0.03	5.9		2.0675	3.6375		0.09776	1.64512		129	122
	7.3*	7.1		1.355	2.6		0.4307	2.47308		119	114
	1.9	3.7		2.3325	3.4675		0.49881	2.54289		91	111
	1.9	6.9		2.305	5.2775		0.92919	3.09247		96	101
	1.2	2.4		2.575	2.75		1.58009	3.57332		100	92
		6.9		3.625	4.75			2.39159		100	110
* these samples were excluded from the data due to being outliers				2.7625	3.57					106	113
				2.7825	4.5					100	87
RXFP mRNA: BDL			RBF	BDL + Vehicle	BDL + serelaxin	GFR	BDL + Vehicle	BDL + serelaxin	MAP	BDL + Vehicle	BDL + serelaxin
	Sham	BDL		2.06	2.7		0.0421469	2.34658			114.5
	1	29.4		1.54	2.43		1.05464	3.48039		74.62	101.5
	0.5	14.1		1.1	2.51		0.0297855	2.68908		59.7	83.4
	0.7	16.4		1.15	1.99		0.772446	0.754346		83.8	77
	2.6			1.41	1.6		0.702536	1.2042		71.13	59
	1.5				3.04			1.95953		73.8	71.9
	3.9				1.8						62
	3.6
CCL4 +Serelaxin
1e-09	102.635	103.424	99.8643	104.544	102.539	101.244	100.523	100.511	CCL4	100.544	101.437	100.897	100.677	101.548	101.856	99.6778	102.648
3e-09	102.363	103.568	97.937	104.672	101.643	98.1609	100.926	100.926		105.923	111.765	100.92	101.354	96.713	100.527	99.5811	102.526
1e-08	101.134	103.683	95.5802	108.707	102.372	100.335	103.851	103.851		103.949	111.275	98.5292	98.7351	97.3391	101.584	97.4866	100.365
3e-08	92.3385	99.1948	94.8936	108.496	99.6339	101.337	102.534	102.534		97.0383	114.706	99.7238	97.1113	97.1826	99.6486	94.6591	97.8391
1e-07	55.1711	74.3421	75.6481	99.7856	98.7232	93.2312	80.3062	80.3062		97.0383	110.784	95.4965	98.645	76.8349	97.5346	94.4496	93.523
3e-07	12.8951	46.7265	51.9844	74.0855	85.0387	73.0946	52.9106	52.9106		80.2553	95.5882	79.3176	94.3127	38.3306	92.9552	91.6221	73.3565
1e-06	9.1132	35.7951	34.5065	39.2494	47.8183	47.1075	43.8921	43.8921		57.5488	82.8431	52.0174	69.7569	21.2698	86.7888	85.8623	54.6268
3e-06	18.3814	37.5219	40.8887	40.9473	29.3926	56.216	43.6487	43.6487		41.753	82.3529	47.5139	49.4447	17.2003	77.8057	79.893	52.4659
1e-05	32	36.1405	51.788	55.6058	27.3867	80.1968	49.3031	49.3031		39.7786	84.8039	54.6828	36.445	18.1394	69.3496	78.008	49.9458
3e-05	34.1752	36.8312	61.6064	76.2088	39.0623	88.0511	53.4465	53.4465		35.8296	89.2157	52.4773	34.8198	17.6698	66.53	78.741	50.6642
CCL4 +Serelaxin
1e-09	100.544	98.6569	100.534	103.223	98.7537	100.354		OO/Age matched controls	101.963	102.112	103.326	102.964	101.647	101.843	101.648	100.565	99.2375	101.65	99.8768
3e-09	100.933	97.8646	100.568	104.527	95.7803	100.413			101.476	102.328	99.6878	100.349	100	100.61	99.43	100.92	99.32	101.108	96.1178
1e-08	100.388	101.819	100.974	106.237	98.2142	99.4837			101.847	101.891	101.041	101.328	98.2456	99.63	101.8	99.83	98.84	98.4753	93.4981
3e-08	96.6522	102.292	101.705	104.829	92.4271	99.0693			87.8105	102.619	100	100.908	94.7368	78.44	86.8	99.05	99.44	95.981	89.1298
1e-07	83.0268	97.7063	100.812	99.7982	84.2599	96.6948			27.7969	97.2355	95.5255	100.489	61.4035	72.83	8.05	93.15	94.35	75.0587	82.1433
3e-07	60.6048	87.7449	97.8071	87.6274	53.861	86.6741			10.071	76.4293	79.1883	96.4368	20.614	60.43	0	73.07	71.46	38.8939	73.9906
1e-06	43.6316	71.062	82.2114	70.2236	37.1478	75.3116			27.7969	31.3248	45.4735	80.577	10.9649	49.89	0	70.5	43.55	26.9772	60.2103
3e-06	51.3391	37.933	62.6354	60.3665	36.9849	70.2503			44.4179	16.9204	32.5702	65.4159	24.1228	23.28	0	39.99	34.75	27.394	52.834
1e-05	56.3223	31.2925	53.0502	60.5667	61.7041	69.2176			45.1545	12.2645	39.8543	59.5471	47.3684	17.84	0	35.87	44.85	33.6288	63.316
3e-05	55.6217	43.2309	45.414	73.5432	75.1187	68.5977			37.2138	20.7034	62.0187	61.4335	52.4123	20.32	0	35.42	50.52	37.6456	62.5396

## Sheet: Fig S3
pNOS/eNOS	OO	CCl4		Sham	BDL
	1.1169	0.998206		0.624653	0.153823
	1.1637	0.482953		0.904884	0.126269
	4.06063	0.736504		0.944063	0.283885
	2.69776	0.223491		0.298054	0.0607429
Arginase 1	OO	CCl4		Sham	BDL
	0.79804	0.921546		1.00633	1.86106
	0.817647	1.12607		1.23117	2.08241
	0.577199	1.24203		0.878257	1.51733
	0.783764	1.03334		0.79436	1.68261
Caveolin 1	OO	CCl4		Sham	BDL
	0.382664	0.402646		0.527993	1.19349
	0.390969	0.788823		0.570064	1.30445
	0.344326	0.51995		0.499262	0.958093
	0.125872	1.71627		0.52377	1.02732
qPCR	Arg2		Cav1		Endra		Endrb
	Sham	BDL	Sham	BDL	Sham	BDL	Sham	BDL
	0.4	3.7	0.9	7.5	0.9	1.5	1	6.4
	1.5	5	0.6	10.1	1.2	7.7	1.1	8.9
	1.4	2.4	1.8	9.2	1.1	3.3	0.6	6.5
	0.7	1.1	0.8	3.4	0.9	2	1.3	1.4
	0.3	0.4	2	0.8	0.6	3.4	0.7	2.4
	0.4		1.2		1.5		1.8
			0.5
PCR array	Cav1	Arg2	Ednra	Ednrb
	3.212	3.8773	2.0269	2.2899

## Sheet: Fig 4
CCL4 pENOS/ENOS				pAKT/AKT
	CCl4 + Vehicle	CCl4 + Serelaxin			CCl4 + Vehicle	CCl4 + Serelaxin
	*0.37957	0.225914			0.0227876	0.342517
	0.0408256	0.262803			0.0492555	0.38158
	0.116402	0.29197			0.207289	0.400802
	0.0332547	0.2363			0.203013	0.251554
BDL pENOS/ENOS				pAKT/AKT
	BDL + Vehicle	BDL + Serelaxin			BDL + Vehicle	BDL + Serelaxin
	0.0808159	1.08404			0.0989371	0.255314
	0.250242	0.5253			0.0804513	0.231514
	0.241711	1.55881			0.0714019	0.309392
	*2.87678	0.729222			0.00613821	0.264612
		* these samples were excluded from the data due to outlying results
NOS activity assay
	Olive oil	CCL4	CCL4+Serelaxin	CCL4 + Vehicle		Sham	BDL	BDL + Veh	BDL + Serelaxin
	179	1.66	7.27	0.46		74.4	17.6	54.6	53.9
	190	0.79	230.77	0.05		119.2	31.6	2.6	179.4
	26	2.34	133.33	25.64		37.7	33	18.3	130.4
	76.92	3.21	41.03	154.39		73.8	66.9	5.6	45.1
	143.59		88.22	1.66		72.3	22	13.4	52.9
	71.79		39.7	0.79		59.8	66.1	66.3	58.8
	107.69		383.77	2.34
			242.61	3.21
			79.4
RBF	CCL4 +Serelaxin	CCL4 +Serelaxin+LNAME	CCL4 + Vehicle	CCL4+ Vehicle + LNAME D	OO	CCL4
	3.6375	3.0175	2.0675	2.78	5.2343	2.12
	2.6	2.1525	1.355	1.325	9.3431	1.84
	3.4675	1.875	2.3325	2.875	8.3993	2.5
	5.2775	2.9325	2.305	3.325	4.0752	2.95
	2.75	3.24	2.575		10.3796	1.71
	4.75	1.6925	3.625		6.1934	2.83
	3.57		2.7625			2.08
	4.5		2.7825			3.4
GFR	CCL4 +Serelaxin	CCL4 +Serelaxin+LNAME	CCL4 + Vehicle	CCL4+ Vehicle + LNAME D	OO	CCL4
	2.02371	1.7057	0.229829	1.40805	3.89122	0.77143
	3.7543	1.78492	1.18502	1.3266	1.35261	1.06057
	2.58057	1.68574	0.942943	2.175	1.92485	0.09776
	3.16324	2.10714	2.42727	2.54217	1.63418	0.4307
	3.28202	1.76277	1.30363		3.27847	0.49881
	2.61452	1.62344			2.4263	0.92919
						1.58009

## Sheet: Fig 4S
RXFP1 mRNA: Renal artery
		OO	CCl4		Sham	BDL
		0.8	3.4		7.6	71.1
		0.7	2.9		0.6	3
		1.6	0.9		1.3	5.5
		1			9.1
		1			0.8
					0.7
					1.6
					0.9
					0.7
RXFP1 protein
		OO	CCl4		Sham	BDL
		0.0735825	0.299161		0.746322	1.41948
		0.163926	0.483242		1.10979	0.971415
		0.26056	0.830847		0.545688	1.20912
		0.259645	0.863647		0.57779	0.666825

## Sheet: Fig 5
RBF		CCl4 + Serelaxin							CCl4 + Vehicle						Normal + Serelaxin					Normal + Vehicle
	0	1.04011	1.01232	1.01055	1.00854	1.05738	1.02681	1.01565	1.06751	0.999645	0.960892	0.985034	0.965301	0.909322	0.994024	1.05958	1.12816	1.02845	1	1.01164	0.999497	0.997247	1.0419	1.02595
	10	1.15486	1.01966	1.00403	1.07147	1.20691	2.00516	1.25201	1.08267	0.991247	0.927213	1.05672	0.9778	0.895162	1.07235	1.258	1.18052	1.23576	0.986218	1.21382	0.93946	1.01727	0.978184	0.958918
	20	1.32293	1.15366	1.04025	1.15947	1.40051	2.02079	1.38572	1.14088	0.888368	0.99006	1.09152	1.07837	0.849974	1.15119	1.32461	1.40382	1.28061	1.05535	1.32287	0.937696	1.1009	1.01404	0.977156
	30	1.34529	1.14857	1.12023	1.17044	1.57894	2.05466	1.47112	1.19002	0.913934	1.027	1.13071	1.11195	0.798241	1.20001	1.33001	1.54289	1.29862	0.981314	1.36327	0.738695	1.17647	0.999265	1.0059
	40	1.506		1.16483	1.22593	1.67621	2.17697	1.57306	1.26565	0.922971	1.02313	1.09891	1.19398	0.756216	1.14943	1.33613	1.55492	1.28499	1.06121	1.37648	0.583542	1.16789	1.01282	0.941734
	50	1.62234		1.171	1.25483	1.73511	2.40582	1.64948	1.30939	1.01639	1.05011	1.10572	1.30023	0.691925	1.15631	1.3535	1.57215	1.27004	1.06231	1.38565	0.509255	1.18073	0.92149	1.12747
	60	1.62541		1.22814	1.29928	1.76431	2.51193	1.64821	1.34009	1.01518	1.06177	1.07203		0.605463	1.13222	1.38433	1.81468	1.25715	1.07598	1.34318	0.546392	1.18879	0.939694	1.03654
MAP		Serelaxin							Vehicle
	0	1.24094	1.06723	0.798293	0.902035	0.717101	1.27441	1.03847	1.3069	0.984545	0.821392	0.720392	1.0783	1.08847
	10	1.35249	1.16398	0.763298	1.01817	0.761906	1.32071	1.00922	1.33277	0.955015	0.731263	0.716903	0.959299	1.11351
	20	1.35112	1.15988	0.769185	1.01424	0.786739	1.31508	0.990017	1.29551	0.952086	0.735744	0.728998	0.936469	1.14717
	30	1.37541	1.1682	0.757153	0.997756	0.794276	1.27265	0.94627	1.3162	0.942947	0.726137	0.738172	1.01533	1.09584
	40	1.39737	1.1751	0.740413	0.966435	0.786489	1.33055		1.29845	0.93989	0.718929	0.733175	0.912743	1.10724
	50	1.40953	1.13363	0.724949	0.935095	0.78878	1.3444		1.26079	0.957391	0.723292	0.736811	0.951082	1.11765
	60	1.39501	1.0881	0.690183	0.909782	0.773824	1.36128		1.22737	0.933	0	0.72922	0.987697	1.08009
VTI	Serelaxin									Vehicle
0	1.73	2.53	2.17	2.11333	2.66	3.15333	3.19	4.28	1.75333	2.7	2.28	2.46	2.51	2.16	3.84333	2.10667
10	2.355	2.495	1.36	3.07	1.92	2.75	2.845	3.28	2.45	2.485	2.125	1.915	2.155	4.59	3.76333
20	2.37	2.425	1.78	3.015	2.08	2.725	3.435	3.23	2.88	2.555	1.87	2.205	3.47	2.21	3.715	1.575
30	1.99	2.82	2.3	2.46667	2.32	3.41667	3.8	3.44	2.58	2.56	2.1	2.15	3.13	2.15333	4.06	2.26333
40	2.435	2.65	2.24	1.445	2.17	5.005	4.06	3.4	2.91	2.095	1.86	2.33	2.895	2.075	3.56	3.195
50	2.605	2.52	2.32	1.95	2.79	3.7	4.365	3.7	2.905	1.85	1.935	1.75	3.395	1.66	3.16	2.34
60	3.55	2.85	2.43	2.44	4.3	3.41667	4.31	4.41	3.29333	1.97	1.64	1.85	2.95	2.00667	1.95667	2.74333
RI	Serelaxin									Vehicle
0	0.66	0.68	0.84	0.71	0.6933	0.56	0.673333	0.62	0.713333	0.68	0.9	0.75	0.776667	0.72	0.69	0.786667
10	0.58	0.7	0.915	0.675	0.655	0.585	0.615	0.52	0.67	0.765	0.9	0.77	0.65	0.72	0.686667
20	0.605	0.655	0.76	0.695	0.635	0.55	0.57	0.505	0.675	0.755	0.885	0.805	0.705	0.61	0.68	0.79
30	0.66	0.71	0.74	0.706667	0.6233	0.62	0.54	0.563333	0.67	0.77	0.88	0.7	0.656667	0.72	0.696667	0.876667
40	0.645	0.695	0.73	0.82	0.65	0.585	0.565	0.59	0.64	0.795	0.87	0.72	0.695	0.74	0.72	0.885
50	0.585	0.665	0.725	0.685	0.735	0.625	0.555	0.545	0.66	0.86	0.86	0.785	0.665	0.69	0.87	0.9
60	0.64	0.66	0.7	0.686667	0.6367	0.593333	0.606667	0.58	0.646667	0.85	0.88	0.75	0.686667	0.76	0.923333	0.886667
BOLD R2*		Serelaxin							Vehicle
8 weeks	0	1.01195	1.01125	0.98906	0.98635	1.01326	1.012	1.00931	1.01332	1.01947	0.985349	1.01024	1.01427	0.986737	1.013
	30	0.796345	0.937451	0.841483	0.853125	0.88421	0.923077	0.62069	0.887805	1.08182	0.976744	1.13793	0.839311	0.88421	0.928571
	60	0.663641	0.937451	0.781424	0.802941	1.02024	0.857143	0.71618	0.951219	1.29818	0.976744	1.13793	1.01916	1.02024	0.928571
16 weeks		Serelaxin					Vehicle
	0	1.01432	1.00681	1.00465	1.01031	1.013	1.00735	1.00662	0.99	0.997518
	30	1.02273	0.972973	0.975	0.736607	0.8125	0.975765	0.903475	1	1.04082
	60	0.954545	0.903475	0.758333	0.606618	0.764706	0.975765	1.05405	1	0.979592

## Sheet: Fig 7
	Total renal arterial flow					Superior abdominal aorta flow					Portal vein flow
	Serelaxin		Terlipressin			Serelaxin		Terlipressin			Serelaxin		Terlipressin
Subject no.	0	120	0	120		0	120	0	120		0	120	0	120
101	0.3	0.79	0.41	0.48		3.14	3.87	1.93	1.63		0.81	0.89	0.47	0.32
102	0.77	0.58	0.95	1.05		1.85	1.85	5.52	5.41		0.68	0.66	3.77	0.23
107	1.15	1.47	0.55	0.57		5.06	4.86	2.89	2.61		0.97	0.5	1.36	1.12
109	0.89	0.99	1.06	0.91		3.56	3.01	2.55	2.4		1.2	0.88	0.48	0.3
111	1.2	2.28	0.96	1.12		5.32	5.29	5.66	3.63		0.76	0.65	0.87	0.3
113	0.85	1.2	0.56	0.7		2.85	3.38	3.15	2.47		1.25	1.12	0.91	0.55
114	0.58	0.81		0.71		2.87	3.57	3.43	2.71		0.68	0.61	0.72	0.37
117	0.32	0.6	0.67	0.88		4.25	4.48	4.72	4.08		1.35	1.39	0.25	0.25
119	0.98	1.51	0.47	0.82		3.91	3.63	5.62	5.01		2.48	2.73	2.58	2.74
123	0.64	0.7	0.81	0.64		3.53	3.95	4.6	4.05		1.23	1.22	0.28	0.53
126	0.8	0.95	0.17	0.47		2.23	2.58	2.41	2.03		0.8	0.93	1.05	0.8
127	0.5	1.2	1.22	1.05		4.48	5.02	5.26	4.46		1.09	0.62	4.45	0.77
131	1.46	2.71	1.46	1.08		5.26	6.91	5.77	4.13		1.29	0.71	5.71	4.16
132	0.24	0.66	1.45	1.51		2.72	3.32	6.98	6.89		1.27	1.57	1.99	1.78
134	0.58	1.51	0.64	0.53		4.52	5.13	3.94	2.74		0.66	0.51	0.32	0.24
136	0.25	0.72	0.57	0.5		3.2	2.94	2.96	1.99		0.98	0.92	1.24	0.63
139	0.46	0.87	0.6	0.61		2.34	2.74	5.45	4.12		1.1	0.87	2.18	1.92
141	0.41	0.62	1.2	1.15		3.24	2.9	3.88	3.4		1.06	1.18	0.93	0.81
143	0.95	1.3	0.39	0.7		3.14	3.48	7.32	5.84		0.64	0.8	6.94	4.66
146	0.94	1.55	0.89	1.39		3.67	4.09	7.2	4.73		0.94	0.67	0.97	0.45
	Renal vascular resistance					Superior mesenteric artery flow					Hepatic artery flow
	Serelaxin		Terlipressin			Serelaxin		Terlipressin			Serelaxin		Terlipressin
Subject no.	0	120	0	120		0	120	0	120		0	120	0	120
101	330	120.675	216.26	156.944		0.39	0.36	0.56	0.43		0.17	0.22	0.48	0.33
102	134.199	163.218	108.07	106.032		0.25	0.3	1.15	1.23		0.29	0.3	0.14	0.26
107	91.3043	71.4286	190.909	177.778		0.55	0.37	0.54	0.33		0.97	1.03	0.51	0.68
109	125.843	116.162	78.3019	115.751		0.47	0.34	0.22	0.21		0.2	0.28	0.37	0.41
111	116.389	52.4854	107.292	103.274		0.76	0.78	0.7	0.54		0.09	0.32	0.58	0.29
113	92.549	75	182.143	149.524		0.42	0.38	0.33	0.12		0.68	0.9	0.07	0.19
114	171.839	116.872	397.917	224.883		0.22	0.57	0.56	0.54		0.23	0.18	0.3	0.18
117	314.583	160	162.687	152.651		0.48	0.49	0.78	0.6		0.41	0.57	0.96	0.88
119	106.122	69.9779	218.44	132.927		0.49	0.37	0.93	0.53		0.44	0.36	0.41	0.63
123	151.042	107.619	112.346	139.062		0.42	0.46	0.84	0.45		0.42	0.56	0.46	0.33
126	115.833	98.5965	541.177	195.036		0.42	0.48	0.46	0.15		0.81	0.48	0.15	0.3
127	228	98.0556	93.4426	116.825		0.69	0.55	0.63	0.33		0.75	1.43	0.44	0.37
131	77.8539	37.1464	88.1278	127.16		1.48	1.17	0.94	0.63		0.72	0.84	0.63
132	429.167	157.576	77.7011	73.7307		0.42	0.3	0.47	0.26		0.11	0.15	1.1	0.38
134	229.885	82.34	171.354	193.082		0.48	0.6	0.39	0.22		0.68	0.83	0.29	0.37
136	469.333	150	157.31	194		0.53	0.63	0.51	0.34		0.53	0.28	0.21	0.27
139	252.899	135.249	157.222	170.492		0.23	0.11	0.57	0.38		0.52	0.42	0.13	0.12
141	250.406	160.753	95.2778	95.0725		0.46	0.39	0.48	0.28		0.38	0.37	0.6	0.98
143	111.579	84.8718	353.846	200.952		0.4	0.38	0.55	0.3		0.26	0.36	0.31	0.21
146	140.78	90.5376	103.745	75.7794		0.44	1	0.94	0.61		0.47	0.92	0.68	0.11
	systolic BP serelaxin		diastolic BP serelaxin		systolic BP terlipressin		diastolic BP terlipressin		MAP serelaxin		MAP terlipressin
Subject no.	0	120	0	120	0	120	0	120	0	120	0	120
101	143	140	77	73	130	108	68	59	99	95.3333	88.6667	75.3333
102	150	144	80	70	142	146	83	94	103.333	94.6667	102.667	111.333
107	143	141	86	87	139	134	88	85	105	105	105	101.333
109	148	149	94	98	111	142	69	87	112	115	83	105.333
111	187	183	116	88	141	165	84	91	139.667	119.667	103	115.667
113	132	136	52	67	150	166	78	74	78.6667	90	102	104.667
114	139	136	80	74	172	211	105	134	99.6667	94.6667	127.333	159.667
117	144	124	79	82	159	183	84	110	100.667	96	109	134.333
119	144	165	84	76	138	169	85	79	104	105.667	102.667	109
123	126	108	82	59	139	123	67	72	96.6667	75.3333	91	89
126	122	117	78	82	116	123	80	76	92.6667	93.6667	92	91.6667
127	144	155	99	99	154	154	94	107	114	117.667	114	122.667
131	155	138	93	82	170	188	108	112	113.667	100.667	128.667	137.333
132	141	132	84	90	158	146	90	94	103	104	112.667	111.333
134	174	163	113	105	157	149	86	79	133.333	124.333	109.667	102.333
136	168	144	92	90	121	139	74	76	117.333	108	89.6667	97
139	149	149	100	102	129	154	77	79	116.333	117.667	94.3333	104
141	138	131	85	84	163	162	90	83	102.667	99.6667	114.333	109.333
143	158	163	80	84	198	190	108	116	106	110.333	138	140.667
146	199	215	99	103	131	146	73	85	132.333	140.333	92.3333	105.333

[truncated: 8 more sheets: Fig 8, Fig S5, Fig S6, Fig S7, Fig S8, Fig S9, Fig S10, Sheet1]
