# Supplementary material for: Serelaxin as a potential treatment for renal dysfunction in cirrhosis: Preclinical evaluation and results of a randomized phase 2 trial
Source: PLoS Med. 2017 Feb 28;14(2):e1002248. doi: 10.1371/journal.pmed.1002248 (PMC5330452; doi:10.1371/journal.pmed.1002248)
Supplement: S2 Appendix — (ZIP) [file pmed.1002248.s002.zip]

Archive with 67 entries (66 files):
- AKT BDL veh vs serelaxin Fig4D.jpg
- __MACOSX/
- __MACOSX/._AKT BDL veh vs serelaxin Fig4D.jpg
- AKT CCL4 veh vs serelaxin Fig4A.jpg
- __MACOSX/._AKT CCL4 veh vs serelaxin Fig4A.jpg
- Arginase 2 BDL sham vs BDL FigS3F.jpg
- __MACOSX/._Arginase 2 BDL sham vs BDL FigS3F.jpg
- Arginase 2 CCL4 olive oil vs CCL4 Fig S3E.jpg
- __MACOSX/._Arginase 2 CCL4 olive oil vs CCL4 Fig S3E.jpg
- Caveolin BDL sham vs BDL Fig S3H.jpg
- __MACOSX/._Caveolin BDL sham vs BDL Fig S3H.jpg
- Caveolin CCL4 olive oil vs CCL4 Fig S3G.jpg
- __MACOSX/._Caveolin CCL4 olive oil vs CCL4 Fig S3G.jpg
- eNOS BDL veh vs serelaxin Fig4D.jpg
- __MACOSX/._eNOS BDL veh vs serelaxin Fig4D.jpg
- ENOS CCL4 + Serelaxin vs CCL4 + Ser + LNAME FigS7A.jpg
- __MACOSX/._ENOS CCL4 + Serelaxin vs CCL4 + Ser + LNAME FigS7A.jpg
- ENOS CCL4 + Vehicle vs CCL4 + Veh + LNAME FigS7B.jpg
- __MACOSX/._ENOS CCL4 + Vehicle vs CCL4 + Veh + LNAME FigS7B.jpg
- eNOS CCL4 veh vs serelaxin Fig4A.jpg
- __MACOSX/._eNOS CCL4 veh vs serelaxin Fig4A.jpg
- ENOS olive oil vs CCL4 FigS3A.jpg
- __MACOSX/._ENOS olive oil vs CCL4 FigS3A.jpg
- ENOS sham vs BDL FigS3B.jpg
- __MACOSX/._ENOS sham vs BDL FigS3B.jpg
- GAPDH  Fig4A.jpg
- __MACOSX/._GAPDH  Fig4A.jpg
- GAPDH BDL veh vs serelaxin Fig4D.jpg
- __MACOSX/._GAPDH BDL veh vs serelaxin Fig4D.jpg
- GAPDH Fig4A.1.jpg
- __MACOSX/._GAPDH Fig4A.1.jpg
- GAPDH FigS3A.jpg
- __MACOSX/._GAPDH FigS3A.jpg
- GAPDH FigS3B.jpg
- __MACOSX/._GAPDH FigS3B.jpg
- GAPDH FigS3E.jpg
- __MACOSX/._GAPDH FigS3E.jpg
- GAPDH FigS3F.jpg
- __MACOSX/._GAPDH FigS3F.jpg
- GAPDH FigS3G.jpg
- __MACOSX/._GAPDH FigS3G.jpg
- GAPDH FigS3H.jpg
- __MACOSX/._GAPDH FigS3H.jpg
- GAPDH FigS4B.jpg
- __MACOSX/._GAPDH FigS4B.jpg
- GAPDH FigS4D.jpg
- __MACOSX/._GAPDH FigS4D.jpg
- GAPDH FigS7A.jpg
- __MACOSX/._GAPDH FigS7A.jpg
- GAPDH FigS7B.jpg
- __MACOSX/._GAPDH FigS7B.jpg
- p-AKT BDL veh vs serelaxin Fig4D.jpg
- __MACOSX/._p-AKT BDL veh vs serelaxin Fig4D.jpg
- p-AKT CCL4 veh vs serelaxin Fig4A.jpg
- __MACOSX/._p-AKT CCL4 veh vs serelaxin Fig4A.jpg
- p-eNOS BDL veh vs serelaxin Fig4D.jpg
- __MACOSX/._p-eNOS BDL veh vs serelaxin Fig4D.jpg
- p-eNOS CCL4 veh vs serelaxin Fig4A.jpg
- __MACOSX/._p-eNOS CCL4 veh vs serelaxin Fig4A.jpg
- p-ENOS olive oil vs CCL4 FigS3A.jpg
- __MACOSX/._p-ENOS olive oil vs CCL4 FigS3A.jpg
- p-ENOS sham vs BDL FigS3B.jpg
- __MACOSX/._p-ENOS sham vs BDL FigS3B.jpg
- RXFP BDL sham vs BDL Fig S4D.jpg
- __MACOSX/._RXFP BDL sham vs BDL Fig S4D.jpg
- RXFP CCl4 olive oil vs CCL4 Fig S4B.jpg
- __MACOSX/._RXFP CCl4 olive oil vs CCL4 Fig S4B.jpg
