# Supplementary material for: Serelaxin as a potential treatment for renal dysfunction in cirrhosis: Preclinical evaluation and results of a randomized phase 2 trial
Source: PLoS Med. 2017 Feb 28;14(2):e1002248. doi: 10.1371/journal.pmed.1002248 (PMC5330452; doi:10.1371/journal.pmed.1002248)
Supplement: S3 Appendix — (ZIP) [file pmed.1002248.s003.zip]

Archive with 49 entries (48 files):
- BDL wk2 h&e.jpg
- __MACOSX/
- __MACOSX/._BDL wk2 h&e.jpg
- BDL wk2 psr.jpg
- __MACOSX/._BDL wk2 psr.jpg
- BDL wk3 h&e.jpg
- __MACOSX/._BDL wk3 h&e.jpg
- BDL wk3 psr.jpg
- __MACOSX/._BDL wk3 psr.jpg
- BDL wk4 h&e.jpg
- __MACOSX/._BDL wk4 h&e.jpg
- BDL wk4 psr.jpg
- __MACOSX/._BDL wk4 psr.jpg
- CCL4 16wk he.jpg
- __MACOSX/._CCL4 16wk he.jpg
- CCL4 16wk psr.jpg
- __MACOSX/._CCL4 16wk psr.jpg
- CCL4 8wk he.jpg
- __MACOSX/._CCL4 8wk he.jpg
- CCL4 8wk psr.jpg
- __MACOSX/._CCL4 8wk psr.jpg
- Iso 4wk BDL-1.tif
- __MACOSX/._Iso 4wk BDL-1.tif
- Iso CCL4-16wk 5-1.tif
- __MACOSX/._Iso CCL4-16wk 5-1.tif
- Kidney H&E 12 x20 50um.tif
- __MACOSX/._Kidney H&E 12 x20 50um.tif
- Kidney H&E 24 x40b 50um.tif
- __MACOSX/._Kidney H&E 24 x40b 50um.tif
- Kidney H&E 26 x20 50um.tif
- __MACOSX/._Kidney H&E 26 x20 50um.tif
- Kidney H&E 7 x20 50um.tif
- __MACOSX/._Kidney H&E 7 x20 50um.tif
- oo h&e.jpg
- __MACOSX/._oo h&e.jpg
- oo psr.jpg
- __MACOSX/._oo psr.jpg
- RXFP1  OO 6 large vessel 9.tif (RGB).tif
- __MACOSX/._RXFP1  OO 6 large vessel 9.tif (RGB).tif
- RXFP1 4wk BDL 4-1.tif
- __MACOSX/._RXFP1 4wk BDL 4-1.tif
- RXFP1 BDL Sham large vessel 2.tif (RGB).tif
- __MACOSX/._RXFP1 BDL Sham large vessel 2.tif (RGB).tif
- RXFP1 CCL4 16wk 24-1.tif
- __MACOSX/._RXFP1 CCL4 16wk 24-1.tif
- sham h&e.jpg
- __MACOSX/._sham h&e.jpg
- sham psr.jpg
- __MACOSX/._sham psr.jpg
